# Supplementary material for: Data mining the effects of testing conditions and specimen properties on brain biomechanics
Source: Int Biomech. 2019 Jun 3;6(1):34–46. doi: 10.1080/23335432.2019.1621206 (PMC7857311; doi:10.1080/23335432.2019.1621206)
Supplement: Supplemental Material [file TBBE_A_1621206_SM3139.zip]

Archive with 58 entries (58 files):
- FCrawford_etal_IntlBiomech_Final_SuppMat.docx
- Supplementary Figure 1.jpg
- Supplementary Figure 10.jpg
- Supplementary Figure 11.jpg
- Supplementary Figure 12.jpg
- Supplementary Figure 13.jpg
- Supplementary Figure 14.jpg
- Supplementary Figure 15.jpg
- Supplementary Figure 2(a).jpg
- Supplementary Figure 2(b).jpg
- Supplementary Figure 2(c).jpg
- Supplementary Figure 2(d).jpg
- Supplementary Figure 2(e).jpg
- Supplementary Figure 2(f).jpg
- Supplementary Figure 2(g).jpg
- Supplementary Figure 2(h).jpg
- Supplementary Figure 3(a).jpg
- Supplementary Figure 3(b).jpg
- Supplementary Figure 3(c).jpg
- Supplementary Figure 3(d).jpg
- Supplementary Figure 3(e).jpg
- Supplementary Figure 3(f).jpg
- Supplementary Figure 3(g).jpg
- Supplementary Figure 3(h).jpg
- Supplementary Figure 4(a).jpg
- Supplementary Figure 4(b).jpg
- Supplementary Figure 4(c).jpg
- Supplementary Figure 4(d).jpg
- Supplementary Figure 4(e).jpg
- Supplementary Figure 4(f).jpg
- Supplementary Figure 4(g).jpg
- Supplementary Figure 4(h).jpg
- Supplementary Figure 5(a).jpg
- Supplementary Figure 5(b).jpg
- Supplementary Figure 5(c).jpg
- Supplementary Figure 5(d).jpg
- Supplementary Figure 5(e).jpg
- Supplementary Figure 5(f).jpg
- Supplementary Figure 5(g).jpg
- Supplementary Figure 6(a).jpg
- Supplementary Figure 6(b).jpg
- Supplementary Figure 6(c).jpg
- Supplementary Figure 6(d).jpg
- Supplementary Figure 6(e).jpg
- Supplementary Figure 6(f).jpg
- Supplementary Figure 7(a).jpg
- Supplementary Figure 7(b).jpg
- Supplementary Figure 7(c).jpg
- Supplementary Figure 7(d).jpg
- Supplementary Figure 7(e).jpg
- Supplementary Figure 7(f).jpg
- Supplementary Figure 8(a).jpg
- Supplementary Figure 8(b).jpg
- Supplementary Figure 8(c).jpg
- Supplementary Figure 8(d).jpg
- Supplementary Figure 8(e).jpg
- Supplementary Figure 8(f).jpg
- Supplementary Figure 9.jpg
